# Supplementary material for: Role of Healthcare Professionals and Sociodemographic Characteristics in COVID-19 Vaccination Acceptance among Uro-Oncology Patients: A Cross-Sectional Observational Study
Source: Vaccines (Basel). 2023 Apr 28;11(5):911. doi: 10.3390/vaccines11050911 (PMC10222021; doi:10.3390/vaccines11050911)
Supplement: Supplementary file 1 [file vaccines-11-00911-s001.zip]

Archive with 1 entries (1 files):
- vaccines-2364237-supplementary.pdf
